# Supplementary material for: Mental Health and Mental Health Care in Iran: Addressing Social Inequalities
Source: Healthcare (Basel). 2025 Dec 1;13(23):3131. doi: 10.3390/healthcare13233131 (PMC12692221; doi:10.3390/healthcare13233131)
Supplement: Supplementary file 1 [file healthcare-13-03131-s001.zip]

Archive with 3 entries (2 files):
- healthcare-3907829-supplementary/
- healthcare-3907829-supplementary/Additional file S1.pdf
- healthcare-3907829-supplementary/Additional file S2.pdf
